# Supplementary material for: Fully Automated AI-Based Lymph Node Measurements in Chest CT: Accuracy and Reproducibility Compared with Multi-Reader Assessment
Source: Diagnostics (Basel). 2026 Mar 24;16(7):967. doi: 10.3390/diagnostics16070967 (PMC13072389; doi:10.3390/diagnostics16070967)
Supplement: Supplementary file 1 [file diagnostics-16-00967-s001.zip]

Archive with 1 entries (1 files):
- diagnostics-4146877-supplementary.pdf
